# Supplementary material for: Anoctamin 1 controls bone resorption by coupling Cl− channel activation with RANKL-RANK signaling transduction
Source: Nat Commun. 2022 May 24;13:2899. doi: 10.1038/s41467-022-30625-9 (PMC9130328; doi:10.1038/s41467-022-30625-9)
Supplement: Supplementary file 3 — Source data [file 41467_2022_30625_MOESM3_ESM.xlsx]

## Sheet: Fig.1a
Fig.1a	Induced time	I/pA
	1 d	769.2	847.1	607.7	771.6	629.1	681.4
	3 d	981.4	1217.5	814.5	1065.2	855.5	942.1
	5 d	1541.8	2018.1	1410.2	1865.2	1556.5	1882.2

## Sheet: Fig.1b
Fig.1b	Relative mRNA level (/Gapdh)
	Clc1	Clc2	Clc3	Clc4	Clc5	Clc6	Clc7	Ano1	Ano2	Cftr
	8.6e-06	0.000262726	0.00386977	0.00861608	0.00491977	0.001764	0.0462895	0.0306804	0.00010824	0.00982254
	1.211e-05	0.00042772	0.00332824	0.0124892	0.00585062	0.002267	0.0398193	0.0301116	0.00012012	0.0145958
	6.84e-06	0.000270113	0.00410692	0.0117676	0.00463199	0.001994	0.0583631	0.0177853	0.00011265	0.0131378

## Sheet: Fig.1c
Fig.1c	Induced time	Relative Ano1 mRNA level
	1 d	1.43396	0.752623	0.97942	0.933033
	3 d	2.41162	1.0827	2.8481	1.87905
	5 d	12.2185	13.2773	10.78	17.8901

## Sheet: Fig.1d
Fig.1d				Fig.1d	Induced time	Ano1/Gapdh
					1 d	0.994284	1.21734	0.788379
					3 d	3.1744	2.35935	2.15993
					5 d	4.2904	4.25451	4.17104

## Sheet: Fig.1e
Fig.1e		Number of multinucleated cells / Well
	DMSO	101	101	90	104	97	101
	A01	69	59	60	57	59	49

## Sheet: Fig.1f
Fig.1f		Number of multinucleated cells / Well
	DMSO	111	120	116	134	114	105
	Benzbromarone	65	71	75	70	57	67

## Sheet: Fig.1g
Fig.1g		NC	siRNA	siRNA+Ano1	siRNA+Ano1 (E702/705Q)
	Number of multinucleated cells / Well	99	76	100	81
		98	85	103	90
		106	89	95	92

## Sheet: Fig.1i
Fig.1i	Relative mRNA level	NC	siRNA	siRNA+Ano1	siRNA+Ano1 (E702/705Q)
	NFATc1	1.06669	0.558419	1.16592	0.477083
		0.996926	0.578433	1.00338	0.829925
		0.936365	0.583912	0.977575	0.621826
	Acp5	0.972284	0.593516	1.05036	0.546933
		1.09702	0.631448	1.06544	0.69593
		0.9307	0.599109	1.11581	0.533152
	Ctsk	1.05627	0.634731	1.26263	0.629665
		1.05551	0.661161	0.881234	0.531927
		0.888216	0.557848	0.875357	0.441189
	Mmp9	1.04543	0.610661	1.01753	0.627667
		1.11201	0.69882	0.855672	0.645313
		0.842558	0.613723	0.547524	0.596297

## Sheet: Fig.2a
		Relative Ano1 mRNA level
Fig.2a		Ano1fl/fl						Ctsk-Cre;Ano1fl/fl
	Bone	1.07386	0.802631	0.954495	0.825196	1.21656	1.12725	0.629732	0.518641	0.30204	0.529539	0.312691	0.351796
	Heart	1.53409	1.16262	0.86297	0.756484	0.851089	0.833574	0.833574	0.944343	0.86297	1.29001	1.06244	0.991292
	Liver	1.05371	1.12934	0.879941	0.766033	1.06842	1.13719	0.826725	0.826725	0.635287	1.37124	1.32453	1.21881
	Spleen	1.35037	0.89711	0.556077	0.786412	1.15137	1.25124	0.708754	0.764907	0.733748	1.00233	1.11989	1.22549
	Lung	1.37832	1.11954	0.625424	0.629774	1.12733	1.11954	1.25085	0.775343	0.708533	0.922043	0.884483	0.748932
	Kidney	1.14212	1.05828	0.889902	1.11089	0.889902	0.914921	1.0956	1.19063	0.865568	1.06564	1.00816	1.20724

## Sheet: Fig.2b
Fig.2b					Ano1/Gapdh
					Ano1fl/fl	Ctsk-Cre;Ano1fl/fl
					1.19562	0.349486
					0.855049	0.417426
					0.949334	0.431679

[truncated: 56 more sheets: Fig.2c, Fig.2f, Fig.2h, Fig.2i, Fig.3b, Fig.3c, Fig.3f, Fig.3h, Fig.3i, Fig.3j, Fig.4a, Fig.4b, Fig.4c, Fig.4d, Fig.4e, Fig.4f, Fig.4g, Fig.4h, Fig.5c, Fig.5d …]
